# Supplementary material for: Quantitative assessment of intestinal stiffness and associations with fibrosis in human inflammatory bowel disease
Source: PLoS One. 2018 Jul 11;13(7):e0200377. doi: 10.1371/journal.pone.0200377 (PMC6040714; doi:10.1371/journal.pone.0200377)
Supplement: S2 Table — CD = Crohn’s Disease, UC = Ulcerative Colitis. (XLSX) [file pone.0200377.s003.xlsx]

## Sheet: Stewart et al 2018 Data
Species	Identation Number	Tissue	Pathology Diagnosis (Inflamed/Unaffected)	Steady State Modulus (kPa)	Total Effective Modulus (kPa)	Diagnosis	Mean Collagen Content (pixels)	Std Dev Collagen Content
Human	1	Colon	1	0.743391	4.39135	UC	144.8	2.3
Human	10	Colon	1	1.12479	5.663	UC	144.8	2.3
Human	2	Colon	1	0.885352	3.69248	UC	144.8	2.3
Human	3	Colon	1	1.12014	4.38269	UC	144.8	2.3
Human	4	Colon	1	1.80881	6.04533	UC	144.8	2.3
Human	5	Colon	1	0.762114	4.58394	UC	144.8	2.3
Human	6	Colon	1	1.31439	5.28829	UC	144.8	2.3
Human	7	Colon	1	1.24034	4.33945	UC	144.8	2.3
Human	8	Colon	1	1.39541	5.68607	UC	144.8	2.3
Human	9	Colon	1	1.22885	5.7063	UC	144.8	2.3
Human	1	Colon	1	1.33973	5.34175	UC	192	6.5
Human	10	Colon	1	1.95341	8.16435	UC	192	6.5
Human	11	Colon	1	2.32479	7.76348	UC	192	6.5
Human	12	Colon	1	2.01302	7.99658	UC	192	6.5
Human	13	Colon	1	1.29569	3.47225	UC	192	6.5
Human	2	Colon	1	0.605783	2.52953	UC	192	6.5
Human	3	Colon	1	0.682028	3.3514	UC	192	6.5
Human	4	Colon	1	0.9876	4.01925	UC	192	6.5
Human	5	Colon	1	1.65007	5.72358	UC	192	6.5
Human	6	Colon	1	1.43367	5.29681	UC	192	6.5
Human	7	Colon	1	1.32694	5.20081	UC	192	6.5
Human	8	Colon	1	1.10692	3.3245	UC	192	6.5
Human	9	Colon	1	1.2578	4.91485	UC	192	6.5
Human	1	Colon	0	0.583252	3.33312	UC	127	2.12
Human	10	Colon	0	0.30873	3.00628	UC	127	2.12
Human	11	Colon	0	0.681836	3.35235	UC	127	2.12
Human	12	Colon	0	0.464228	1.97419	UC	127	2.12
Human	13	Colon	0	0.46149	5.56462	UC	127	2.12
Human	2	Colon	0	1.9296	11.9295	UC	127	2.12
Human	3	Colon	0	0.828959	3.84058	UC	127	2.12
Human	4	Colon	0	1.40679	5.62525	UC	127	2.12
Human	5	Colon	0	0.547333	2.72693	UC	127	2.12
Human	6	Colon	0	0.57317	3.44365	UC	127	2.12
Human	7	Colon	0	0.366481	2.17847	UC	127	2.12
Human	8	Colon	0	0.456157	2.87925	UC	127	2.12
Human	9	Colon	0	0.463939	1.95422	UC	127	2.12
Human	1	Ileum	1	1.08005	8.69517	CD	138.9	2.3
Human	2	Ileum	1	1.4669	10.0973	CD	138.9	2.3
Human	3	Ileum	1	1.47794	10.3257	CD	138.9	2.3
Human	1	Ileum	0	0.491987	4.39165	CD	80.5	4.6
Human	2	Ileum	0	0.434743	3.83159	CD	80.5	4.6
Human	3	Ileum	0	0.968827	5.44735	CD	80.5	4.6
Human	1	Ileum	0	0.459605	2.40846	CD	122.7	2.7
Human	2	Ileum	0	0.281674	1.6725	CD	122.7	2.7
Human	3	Ileum	0	0.372305	4.70768	CD	122.7	2.7
Human	4	Ileum	0	0.281021	1.50056	CD	122.7	2.7
Human	5	Ileum	0	0.504996	4.08969	CD	122.7	2.7
Human	1	Ileum	1	1.41671	5.37007	CD	114.6	5.3
Human	2	Ileum	1	0.679625	3.13529	CD	114.6	5.3
Human	3	Ileum	1	1.01154	4.49042	CD	114.6	5.3
Human	4	Ileum	1	0.489074	2.19965	CD	159.3	3.7
Human	5	Ileum	1	0.608186	2.23142	CD	159.3	3.7
Human	2	Ileum	1	1.08102	4.27846	CD	159.3	3.7
Human	3	Ileum	1	0.861503	3.06812	CD	159.3	3.7
Human	6	Ileum	1	0.431355	1.63012	CD	159.3	3.7
Human	1	Ileum	0	0.898995	3.15798	CD	122.7	1.9
Human	2	Ileum	0	1.04463	4.06384	CD	122.7	1.9
Human	3	Ileum	0	1.026	2.97673	CD	122.7	1.9
Human	1	Ileum	1	1.29186	23.1703	CD	137.9	2.9
Human	10	Ileum	0	1.43389	4.22046	UC	122	1.6
Human	2	Ileum	0	0.71968	2.75425	UC	122	1.6
Human	3	Ileum	0	0.816808	3.26749	UC	122	1.6
Human	4	Ileum	0	0.138826	1.02251	UC	122	1.6
Human	5	Ileum	0	1.16837	3.03194	UC	122	1.6
Human	1	Ileum	0	0.61569	1.86845	CD
Human	2	Ileum	0	0.373403	1.3754	CD
Human	3	Ileum	0	0.400998	1.47352	CD
Human	4	Ileum	0	0.363214	1.66882	CD
Human	5	Ileum	0	0.671834	1.91704	CD
Human	1	Colon	1	0.531591	1.83693	CD
Human	2	Colon	1	0.471544	1.43444	CD
Human	3	Colon	1	0.434645	1.40336	CD
Human	4	Colon	1	0.235927	0.965955	CD
Human	1	Colon	1	0.713761	3.14835	CD
Human	2	Colon	1	0.948655	3.82864	CD
Human	3	Colon	1	1.11153	3.55981	CD
Human	4	Colon	1	1.39592	4.61072	CD
Bovine	1	Ileum	0	0.688731	3.11242
Bovine	2	Ileum	0	1.82078	5.84052
Bovine	3	Ileum	0	1.08609	4.26917
Bovine	4	Ileum	0	0.143609	1.23182
Bovine	5	Ileum	0	0.739236	2.54341
Bovine	6	Ileum	0	1.3504	5.38975
Bovine	7	Ileum	0	0.920828	3.08055
Bovine	8	Ileum	0	0.848848	2.39461
Bovine	9	Ileum	0	0.910388	3.00513
Bovine	10	Ileum	0	1.18375	3.99717
Bovine	11	Ileum	0	1.38837	3.81817
Bovine	12	Ileum	0	1.48657	3.84839
Bovine	13	Ileum	0	2.02209	6.16455
Bovine	1	Ileum	0	0.45745	1.91056
Bovine	2	Ileum	0	1.2016	5.10286
Bovine	3	Ileum	0	1.46166	4.6363
Bovine	4	Ileum	0	1.51441	4.36124
Bovine	5	Ileum	0	2.53348	8.40572
Bovine	6	Ileum	0	1.42044	4.40379
Bovine	7	Ileum	0	1.33078	3.51857
Bovine	8	Ileum	0	0.660026	2.38407
Bovine	9	Ileum	0	1.49684	5.5636
Bovine	10	Ileum	0	1.58624	5.66631
Bovine	1	Ileum	0	1.78595	7.19981
Bovine	2	Ileum	0	1.18404	4.35972
Bovine	3	Ileum	0	0.943349	2.89606
Bovine	4	Ileum	0	1.85355	6.25184
Bovine	5	Ileum	0	2.57702	8.61327
Bovine	6	Ileum	0	3.10547	9.92348
Bovine	7	Ileum	0	0.308854	2.78594
Bovine	8	Ileum	0	0.722924	2.68619
Bovine	9	Ileum	0	1.19391	4.78692
Bovine	10	Ileum	0	1.92074	6.61522
Bovine	11	Ileum	0	1.47854	5.44077
Bovine	12	Ileum	0	1.0018	3.42396
Bovine	13	Ileum	0	1.20888	3.99214
Bovine	14	Ileum	0	0.803454	3.16612
Bovine	15	Ileum	0	1.02174	3.93447
Murine	1	Colon	0	2.06349	9.63603
Murine	2	Colon	0	0.839015	4.68895
Murine	3	Colon	0	0.390274	6.21395
Murine	4	Colon	0	2.77801	6.73402
Murine	5	Colon	0	2.99352	9.78416
Murine	6	Colon	0	5.93253	9.23545
Murine	7	Colon	0	5.15388	14.897
Murine	8	Colon	0	4.28546	8.69608
Murine	9	Colon	0	3.04042	12.8677
Murine	10	Colon	0	3.20911	10.9791
Murine	11	Colon	0	12.1483	20.4639
Murine	12	Colon	0	0.586205	2.0121
Murine	13	Colon	0	0.556114	3.02817
Murine	1	Colon	0	2.37852	3.72978
Murine	2	Colon	0	1.99961	3.88662
Murine	3	Colon	0	0.795731	2.47108
Murine	4	Colon	0	6.2579	14.9811
Murine	5	Colon	0	1.18358	3.48819
Murine	6	Colon	0	2.1878	4.75201
Murine	7	Colon	0	6.42811	17.3069
Porcine	1	Colon	0	0.657232	2.34793
Porcine	2	Colon	0	0.922779	2.03233
Porcine	3	Colon	0	1.00174	3.02474
Porcine	4	Colon	0	0.76824	2.56615
Porcine	5	Colon	0	0.803555	2.41555
Porcine	6	Colon	0	0.782766	2.38938
Porcine	7	Colon	0	0.34264	1.87906
Porcine	8	Colon	0	0.448886	1.64611
Porcine	9	Colon	0	0.1	1.99757
Porcine	10	Colon	0	0.49981	2.14745
Porcine	11	Colon	0	0.578393	1.33739
Porcine	12	Colon	0	0.552539	2.12568
Porcine	13	Colon	0	0.1	3.77474
Porcine	14	Colon	0	0.368633	1.59477
Porcine	15	Colon	0	0.294684	1.99941
Porcine	16	Colon	0	0.414584	1.98334
Porcine	17	Colon	0	0.530479	1.57504
Porcine	18	Colon	0	0.657081	1.25442
Porcine	19	Colon	0	0.53035	3.28055
Porcine	20	Colon	0	0.444259	1.42937
Porcine	21	Colon	0	0.643479	2.39443
Porcine	22	Colon	0	0.841293	3.66453
Porcine	1	Ileum	0	0.815019	3.86705
Porcine	2	Ileum	0	2.17473	9.15007
Porcine	3	Ileum	0	0.748002	7.28324
Porcine	4	Ileum	0	1.19131	11.144
Porcine	5	Ileum	0	0.59786	3.18181
Porcine	6	Ileum	0	0.883206	3.82685
Porcine	7	Ileum	0	0.100024	3.05029
Porcine	8	Ileum	0	0.1	2.91253
Porcine	9	Ileum	0	0.827393	4.97907
Porcine	10	Ileum	0	0.533638	5.54876
Porcine	11	Ileum	0	0.792073	2.99157
Porcine	12	Ileum	0	0.757479	3.51008
Porcine	13	Ileum	0	0.1	6.87368
Porcine	14	Ileum	0	0.905722	5.87701
Porcine	15	Ileum	0	0.962294	2.56031
Porcine	16	Ileum	0	0.686176	3.24072
Porcine	17	Ileum	0	0.100012	3.53087
Porcine	18	Ileum	0	0.391561	2.37215
Porcine	19	Ileum	0	0.478849	1.76188
Porcine	20	Ileum	0	1.72248	9.75368
